# Supplementary material for: Physiological and socioeconomic characteristics predict COVID-19 mortality and resource utilization in Brazil
Source: PLoS One. 2020 Oct 14;15(10):e0240346. doi: 10.1371/journal.pone.0240346 (PMC7556459; doi:10.1371/journal.pone.0240346)
Supplement: S1 File — (ZIP) [file pone.0240346.s001.zip]

Archive with 11 entries (9 files):
- plos_one_supp/figs/
- plos_one_supp/supporting_info.aux
- plos_one_supp/supporting_info.log
- plos_one_supp/supporting_info.out
- plos_one_supp/supporting_info.pdf
- plos_one_supp/supporting_info.tex
- plos_one_supp/supporting_info.tex~
- plos_one_supp/
- plos_one_supp/figs/Ventilator_w_ICU_vars.pdf
- plos_one_supp/figs/Death_1_vars.pdf
- plos_one_supp/figs/.directory
