# Supplementary material for: Physiological and socioeconomic characteristics predict COVID-19 mortality and resource utilization in Brazil
Source: PLoS One. 2020 Oct 14;15(10):e0240346. doi: 10.1371/journal.pone.0240346 (PMC7556459; doi:10.1371/journal.pone.0240346)
Supplement: S1 File — (ZIP) [file pone.0240346.s001.zip › plos_one_supp/supporting_info.aux]

\relax 
\providecommand\hyper@newdestlabel[2]{}
\providecommand\HyperFirstAtBeginDocument{\AtBeginDocument}
\HyperFirstAtBeginDocument{\ifx\hyper@anchor\@undefined
\global\let\oldcontentsline\contentsline
\gdef\contentsline#1#2#3#4{\oldcontentsline{#1}{#2}{#3}}
\global\let\oldnewlabel\newlabel
\gdef\newlabel#1#2{\newlabelxx{#1}#2}
\gdef\newlabelxx#1#2#3#4#5#6{\oldnewlabel{#1}{{#2}{#3}}}
\AtEndDocument{\ifx\hyper@anchor\@undefined
\let\contentsline\oldcontentsline
\let\newlabel\oldnewlabel
\fi}
\fi}
\global\let\hyper@last\relax 
\gdef\HyperFirstAtBeginDocument#1{#1}
\providecommand\HyField@AuxAddToFields[1]{}
\providecommand\HyField@AuxAddToCoFields[2]{}
\bibstyle{plos2015}
\@writefile{lot}{\contentsline {table}{\numberline {1}{\ignorespaces Mechanical ventilator need coefficients for $\ell _2$-LR.\relax }}{2}{table.caption.3}}
\providecommand*\caption@xref[2]{\@setref\relax\@undefined{#1}}
\newlabel{tab:ventilator-coeffs}{{1}{2}{Mechanical ventilator need coefficients for $\ell _2$-LR.\relax }{table.caption.3}{}}
\citation{cortes}
\@writefile{lot}{\contentsline {table}{\numberline {2}{\ignorespaces Mortality results\relax }}{3}{table.caption.5}}
\newlabel{tab:mortality-adv-results}{{2}{3}{Mortality results\relax }{table.caption.5}{}}
\@writefile{lot}{\contentsline {table}{\numberline {3}{\ignorespaces Ventilator results\relax }}{3}{table.caption.5}}
\newlabel{tab:ventilator-adv-results}{{3}{3}{Ventilator results\relax }{table.caption.5}{}}
\newlabel{fig:mortality-adv-CI}{{1a}{3}{$\ell _2-$LR, Mortality.\relax }{figure.caption.6}{}}
\newlabel{sub@fig:mortality-adv-CI}{{a}{3}{$\ell _2-$LR, Mortality.\relax }{figure.caption.6}{}}
\newlabel{fig:ventilator-adv-CI}{{1b}{3}{$\ell _2-$LR, Ventilator.\relax }{figure.caption.6}{}}
\newlabel{sub@fig:ventilator-adv-CI}{{b}{3}{$\ell _2-$LR, Ventilator.\relax }{figure.caption.6}{}}
\@writefile{lof}{\contentsline {figure}{\numberline {1}{\ignorespaces Odds ratio and confidence intervals.\relax }}{3}{figure.caption.6}}
\citation{chen2018robust}
\citation{breiman2001random}
\citation{chen_xgboost_2016}
\bibstyle{plos2015}
\bibcite{cortes}{1}
\bibcite{chen2018robust}{2}
\bibcite{breiman2001random}{3}
\bibcite{chen_xgboost_2016}{4}
\newlabel{LastPage}{{}{6}{}{page.6}{}}
\xdef\lastpage@lastpage{6}
\xdef\lastpage@lastpageHy{6}
