# Supplementary material for: Physiological and socioeconomic characteristics predict COVID-19 mortality and resource utilization in Brazil
Source: PLoS One. 2020 Oct 14;15(10):e0240346. doi: 10.1371/journal.pone.0240346 (PMC7556459; doi:10.1371/journal.pone.0240346)
Supplement: S1 File — (ZIP) [file pone.0240346.s001.zip › plos_one_supp/supporting_info.tex]

% ----------- DOCUMENT TYPE --------------------
\documentclass[10pt,letterpaper]{article}
\usepackage[top=0.85in,left=2.75in,footskip=0.75in]{geometry}


% -------------- PACKAGES PLOS ------------------
\usepackage{amsmath,amssymb}
\usepackage{changepage}
\usepackage[utf8x]{inputenc}
\usepackage{textcomp,marvosym}
\usepackage{cite}
\usepackage{nameref,hyperref}
\usepackage[right]{lineno}
\usepackage{microtype}
\DisableLigatures[f]{encoding = *, family = * }
\usepackage[table]{xcolor}
\usepackage{array}

% ----------- PACKAGES --------------------
\usepackage{multirow}
\usepackage{subcaption}

\newcolumntype{+}{!{\vrule width 2pt}}

\newlength\savedwidth
\newcommand\thickcline[1]{%
  \noalign{\global\savedwidth\arrayrulewidth\global\arrayrulewidth 2pt}%
  \cline{#1}%
  \noalign{\vskip\arrayrulewidth}%
  \noalign{\global\arrayrulewidth\savedwidth}%
}

\newcommand\thickhline{\noalign{\global\savedwidth\arrayrulewidth\global\arrayrulewidth 2pt}%
\hline
\noalign{\global\arrayrulewidth\savedwidth}}

% Remove comment for double spacing
\usepackage{setspace} 
\doublespacing

% Text layout
\raggedright
\setlength{\parindent}{0.5cm}
\textwidth 5.25in 
\textheight 8.75in

% Bold the 'Figure #' in the caption and separate it from the title/caption with a period
% Captions will be left justified
\usepackage[aboveskip=1pt,labelfont=bf,labelsep=period,justification=raggedright,singlelinecheck=off]{caption}
\renewcommand{\figurename}{Fig}

% Use the PLoS provided BiBTeX style
\bibliographystyle{plos2015}

% Remove brackets from numbering in List of References
\makeatletter
\renewcommand{\@biblabel}[1]{\quad#1.}
\makeatother


% Header and Footer with logo
\usepackage{lastpage,fancyhdr,graphicx}
\usepackage{epstopdf}
%\pagestyle{myheadings}
\pagestyle{fancy}
\fancyhf{}
%\setlength{\headheight}{27.023pt}
%\lhead{\includegraphics[width=2.0in]{PLOS-submission.eps}}
\rfoot{\thepage/\pageref{LastPage}}
\renewcommand{\headrulewidth}{0pt}
\renewcommand{\footrule}{\hrule height 2pt \vspace{2mm}}
\fancyheadoffset[L]{2.25in}
\fancyfootoffset[L]{2.25in}
\lfoot{\today}

%% Include all macros below
\def\ba{{\mathbf a}} \def\bb{{\mathbf b}} \def\bc{{\mathbf c}} \def\bd{{\mathbf d}} \def\bbf{{\mathbf f}}  
\def\bg{{\mathbf g}} \def\bh{{\mathbf h}} \def\bi{{\mathbf i}} \def\bj{{\mathbf j}} \def\bl{{\mathbf l}} 
\def\bm{{\mathbf m}} \def\bp{{\mathbf p}} \def\bq{{\mathbf q}} \def\br{{\mathbf r}} \def\bs{{\mathbf s}} 
\def\bt{{\mathbf t}} \def\bu{{\mathbf u}} \def\bv{{\mathbf v}} \def\bw{{\mathbf w}} \def\bx{{\mathbf x}}   
\def\by{{\mathbf y}} \def\bz{{\mathbf z}} \def\bA{{\mathbf A}} \def\bB{{\mathbf B}} \def\bC{{\mathbf C}} 
\def\bD{{\mathbf D}} \def\bE{{\mathbf E}} \def\bF{{\mathbf F}} \def\bG{{\mathbf G}} \def\bH{{\mathbf H}} 
\def\bI{{\mathbf I}} \def\bK{{\mathbf K}} \def\bL{{\mathbf L}} \def\bM{{\mathbf M}} \def\bN{{\mathbf N}} 
\def\bO{{\mathbf O}} \def\bP{{\mathbf P}} \def\bQ{{\mathbf Q}} \def\bR{{\mathbf R}} \def\bS{{\mathbf S}} 
\def\bU{{\mathbf U}} \def\bT{{\mathbf T}} \def\bY{{\mathbf Y}} \def\bX{{\mathbf X}} \def\bV{{\mathbf V}} 
\def\bW{{\mathbf W}} \def\bZ{{\mathbf Z}} \def\bo{{\mathbf 0}} \def\bone{{\mathbf 1}}

\newcommand{\balpha}{\boldsymbol{\alpha}}\newcommand{\bbeta}{\boldsymbol{\beta}} \newcommand{\bGamma}{\boldsymbol{\Gamma}} 
\newcommand{\bDelta}{\boldsymbol{\Delta}} \newcommand{\bgamma}{\boldsymbol{\gamma}} \newcommand{\bdelta}{{\boldsymbol{\delta}}} 
\newcommand{\bepsilon}{\boldsymbol{\epsilon}} \newcommand{\bzeta}{\boldsymbol{\zeta}} \newcommand{\bEta}{\boldsymbol{\eta}}  
\newcommand{\btheta}{\boldsymbol{\theta}}\newcommand{\bTheta}{\boldsymbol{\Theta}} \newcommand{\bkappa}{\boldsymbol{\kappa}} 
\newcommand{\blambda}{\boldsymbol{\lambda}} \newcommand{\bLambda}{\boldsymbol{\Lambda}} \newcommand{\bmu}{\boldsymbol{\mu}} 
\newcommand{\bnu}{{\boldsymbol{\nu}}} \newcommand{\bpi}{{\boldsymbol{\pi}}}  \newcommand{\brho}{{\boldsymbol{\rho}}}
\newcommand{\bsigma}{{\boldsymbol{\sigma}}} \newcommand{\bSigma}{{\boldsymbol{\Sigma}}} \newcommand{\bphi}{{\boldsymbol{\phi}}} 
\newcommand{\bvarphi}{{\boldsymbol{\varphi}}} \newcommand{\bPhi}{\boldsymbol{\Phi}} \newcommand{\bxi}{\boldsymbol{\xi}} 
\newcommand{\bXi}{\boldsymbol{\Xi}} \newcommand{\bpsi}{\boldsymbol{\psi}} \newcommand{\bomega}{\boldsymbol{\omega}} 
\newcommand{\bOmega}{\boldsymbol{\Omega}} 

\newcommand{\scrA}{\mathcal{A}}\newcommand{\scrB}{\mathcal{B}} \newcommand{\scrC}{\mathcal{C}}\newcommand{\scrD}{\mathcal{D}}
\newcommand{\scrE}{\mathcal{E}}\newcommand{\scrF}{\mathcal{F}} \newcommand{\scrG}{\mathcal{G}} \newcommand{\scrh}{\mathcal{h}} 
\newcommand{\scrH}{\mathcal{H}} \newcommand{\scrI}{\mathcal{I}} \newcommand{\scrJ}{\mathcal{J}} \newcommand{\scrK}{\mathcal{K}}
\newcommand{\scrL}{\mathcal{L}} \newcommand{\scrM}{\mathcal{M}} \newcommand{\scrN}{\mathcal{N}} \newcommand{\scrO}{\mathcal{O}} 
\newcommand{\scrP}{\mathcal{P}} \newcommand{\scrQ}{\mathcal{Q}} \newcommand{\scrR}{\mathcal{R}} \newcommand{\scrS}{\mathcal{S}}
\newcommand{\scrT}{\mathcal{T}} \newcommand{\scrU}{\mathcal{U}} \newcommand{\scrV}{\mathcal{V}} \newcommand{\scrW}{\mathcal{W}} 
\newcommand{\scrX}{\mathcal{X}} \newcommand{\scrY}{\mathcal{Y}} \newcommand{\scrZ}{\mathcal{Z}}  

\newcolumntype{H}{>{\setbox0=\hbox\bgroup}c<{\egroup}@{}}

\providecommand{\blue}[1]{{\protect\color{black}\noindent #1}}


\begin{document}
    \vspace*{0.2in}
    % ----------- TITLE  ------------------
    % Title must be 250 characters or less.
    \begin{flushleft}
    {\Large
    \textbf\newline{
    Physiological and \blue{s}ocioeconomic \blue{c}haracteristics \blue{p}redict
    COVID-19 \blue{m}ortality and \blue{r}esource \blue{u}tilization in Brazil\\[5pt] 
    Supplementary Material}
    %\thanks{Research partially supported by the NSF under grants IIS-1914792, DMS-1664644, and CNS-1645681, by the ONR under grant N00014-19-1-2571, by the NIH under grants R01 GM135930 and  UL54 TR004130, by CNPq under grant 428907/2018-0, by CAPES under Finance Code 001, and by the Pontif\'{i}cia Universidade Cat\'{o}lica do Rio de Janeiro.}
    }
    
    \bigskip
    % ----------- AUTHORS INFO ------------------
    Salom\'{o}n Wollenstein-Betech \textsuperscript{1,2},
    Amanda A. B. Silva \textsuperscript{4},
    Julia L. Fleck \textsuperscript{4},
    Christos G. Cassandras \textsuperscript{1,2},
    Ioannis Ch. Paschalidis \textsuperscript{1,2,3,*},
    
    % ----------- AFFILIATIONS ------------------
    
    \bigskip
    \textbf{1} Division of Systems Engineering, Boston University, Boston, MA, USA
    \\
    \textbf{2} Department of Electrical and Computer Engineering, Boston University, Boston, MA, USA 
    \\
    \textbf{3} Department of Biomedical Engineering, Boston University, Boston, MA, USA
    \\
    \textbf{4} Department of Industrial Engineering, Pontif\'{i}cia Universidade Cat\'{o}lica do Rio de Janeiro, RJ, Brazil
    \\
    \bigskip
    
    \blue{
    \textsuperscript{*}Corresponding author  \\
    E-mail: yannisp@bu.edu (IP)
    }
    \end{flushleft}
    
% ----------- DOCUMENT ------------------
    \clearpage


\section*{Supporting information}


\subsection*{Ventilator coefficients, ORs and CIs}

\begin{table}[h!]
    \centering
    \caption{Mechanical ventilator need coefficients for $\ell_2$-LR.}
    \resizebox{1\columnwidth}{!}{%
    \begin{tabular}{lrrr|rrrHHHHHHH}
    \hline
    %      {} & \multicolumn{6}{c}{LR-$\ell_2$} & & & & & SVM-$\ell_1$ &  LR-$\ell_1$ \\
    %      \cline{2-7}
    %     \cline{12-13}
    {} &   $\beta$ &    CI (2.5) &   CI (97.5) &  OR &  CI (2.5) &   CI (97.5)  &  Avg-0 &  Avg-1 &  KS-pv &  pvalue &  OR & OR &    err \\
    \hline
    Region\_South                         & -1.122 & -1.221 & -1.023 &       0.326 &  0.295 &  0.360 &  0.217 &  0.178 &  0.000 &   0.000 &   0.906 &  0.705 &  0.031 \\
    Region\_Southeast                     & -1.111 & -1.158 & -1.064 &       0.329 &  0.314 &  0.345 &  0.242 &  0.196 &  0.000 &   0.000 &   0.914 &  0.762 &  0.015 \\
    Region\_Midwest                       & -0.796 & -0.898 & -0.693 &       0.451 &  0.407 &  0.500 &  0.214 &  0.237 &  0.006 &   0.000 &   1.004 &  1.030 &  0.044 \\
    Cough                                & -0.637 & -0.678 & -0.595 &       0.529 &  0.508 &  0.552 &  0.258 &  0.201 &  0.000 &   0.000 &   0.877 &  0.664 &  0.021 \\
    Region\_Northeast                     & -0.631 & -0.683 & -0.579 &       0.532 &  0.505 &  0.561 &  0.200 &  0.271 &  0.000 &   0.000 &   1.066 &  1.209 &  0.027 \\
    Obesity                              &  0.631 &  0.546 &  0.716 &       1.880 &  1.726 &  2.047 &  0.210 &  0.331 &  0.000 &   0.000 &   1.207 &  1.665 &  0.154 \\
    SpO2 less 95\%                        &  0.561 &  0.519 &  0.603 &       1.752 &  1.680 &  1.828 &  0.130 &  0.275 &  0.000 &   0.000 &   1.224 &  1.982 &  0.072 \\
    Age 0-30                             & -0.543 & -0.639 & -0.446 &       0.581 &  0.528 &  0.640 &  0.221 &  0.123 &  0.000 &   0.000 &   0.927 &  0.732 &  0.053 \\
    Throat                               & -0.441 & -0.493 & -0.389 &       0.643 &  0.611 &  0.678 &  0.227 &  0.167 &  0.000 &   0.000 &   0.903 &  0.705 &  0.032 \\
    Fever                                & -0.385 & -0.425 & -0.345 &       0.681 &  0.654 &  0.709 &  0.239 &  0.206 &  0.000 &   0.000 &   0.959 &  0.884 &  0.027 \\
    Xray Thorax Result Consolidation     &  0.365 &  0.265 &  0.464 &       1.440 &  1.304 &  1.590 &  0.212 &  0.299 &  0.000 &   0.000 &   1.142 &  1.482 &  0.136 \\
    Schooling Superior                   & -0.345 & -0.438 & -0.252 &       0.708 &  0.645 &  0.778 &  0.218 &  0.156 &  0.000 &   0.000 &   0.954 &  0.809 &  0.063 \\
    Diarrhea                             & -0.335 & -0.396 & -0.275 &       0.715 &  0.673 &  0.759 &  0.223 &  0.165 &  0.000 &   0.000 &   0.921 &  0.743 &  0.042 \\
    Gender\_F                             & -0.317 & -0.354 & -0.281 &       0.728 &  0.702 &  0.755 &  0.224 &  0.203 &  0.000 &   0.000 &   0.954 &  0.855 &  0.026 \\
    Antiviral Use                        &  0.303 &  0.264 &  0.343 &       1.355 &  1.302 &  1.409 &  0.195 &  0.256 &  0.000 &   0.000 &   1.094 &  1.334 &  0.053 \\
    Other Symptoms                       & -0.303 & -0.343 & -0.263 &       0.739 &  0.710 &  0.769 &  0.227 &  0.191 &  0.000 &   0.000 &   0.961 &  0.880 &  0.029 \\
    Liver Chronic Disease                &  0.287 &  0.116 &  0.457 &       1.332 &  1.123 &  1.580 &  0.214 &  0.318 &  0.000 &   0.001 &   1.144 &  1.398 &  0.209 \\
    Another Chronic Pneumopathy          &  0.282 &  0.196 &  0.369 &       1.326 &  1.216 &  1.446 &  0.211 &  0.314 &  0.000 &   0.000 &   1.112 &  1.313 &  0.110 \\
    Renal Chronic Disease                &  0.275 &  0.195 &  0.356 &       1.317 &  1.215 &  1.427 &  0.210 &  0.321 &  0.000 &   0.000 &   1.131 &  1.410 &  0.102 \\
    Schooling Medium 1-3                 & -0.264 & -0.328 & -0.200 &       0.768 &  0.721 &  0.819 &  0.219 &  0.182 &  0.000 &   0.000 &   0.966 &  0.877 &  0.047 \\
    Other Risks                          &  0.199 &  0.159 &  0.239 &       1.220 &  1.172 &  1.270 &  0.196 &  0.265 &  0.000 &   0.000 &   1.106 &  1.362 &  0.048 \\
    Vomiting                             & -0.181 & -0.257 & -0.104 &       0.835 &  0.773 &  0.901 &  0.219 &  0.173 &  0.000 &   0.000 &   0.957 &  0.870 &  0.062 \\
    Hematologic Disease                  &  0.172 & -0.005 &  0.349 &       1.187 &  0.995 &  1.417 &  0.214 &  0.283 &  0.000 &   0.057 &   1.060 &  1.150 &  0.192 \\
    Cardiovascular Disease               &  0.166 &  0.126 &  0.205 &       1.180 &  1.135 &  1.228 &  0.188 &  0.266 &  0.000 &   0.000 &   1.084 &  1.285 &  0.045 \\
    Respiratory Discomfort               &  0.165 &  0.124 &  0.207 &       1.180 &  1.132 &  1.230 &  0.157 &  0.256 &  0.000 &   0.000 &   1.104 &  1.382 &  0.048 \\
    Contracted At Hospital               &  0.159 &  0.047 &  0.270 &       1.172 &  1.049 &  1.311 &  0.213 &  0.299 &  0.000 &   0.005 &   1.083 &  1.293 &  0.123 \\
    Diabetes                             &  0.157 &  0.115 &  0.198 &       1.170 &  1.122 &  1.219 &  0.193 &  0.277 &  0.000 &   0.000 &   1.086 &  1.268 &  0.048 \\
    Immunosuppression                    &  0.148 &  0.048 &  0.249 &       1.160 &  1.049 &  1.283 &  0.213 &  0.269 &  0.000 &   0.004 &   1.070 &  1.219 &  0.111 \\
    Race White                           & -0.054 & -0.099 & -0.009 &       0.948 &  0.906 &  0.991 &  0.222 &  0.198 &  0.000 &   0.019 &   0.985 &  0.960 &  0.042 \\
    Hospital Public                      & -0.046 & -0.091 & -0.000 &       0.955 &  0.913 &  1.000 &  0.205 &  0.249 &  0.000 &   0.048 &   1.053 &  1.146 &  0.042 \\
    Dyspnea                              &  0.026 & -0.017 &  0.070 &       1.027 &  0.983 &  1.073 &  0.140 &  0.244 &  0.000 &   0.238 &   1.105 &  1.430 &  0.044 \\
    Hospital Private                     & -0.020 & -0.066 &  0.026 &       0.980 &  0.937 &  1.026 &  0.221 &  0.199 &  0.000 &   0.394 &   1.024 &  1.080 &  0.043 \\
    Acute Respiratory Distress Syndrome  &  0.019 & -0.022 &  0.061 &       1.020 &  0.978 &  1.063 &  0.202 &  0.254 &  0.000 &   0.360 &   1.064 &  1.195 &  0.042 \\
    Neurological Disease                 &  0.014 & -0.074 &  0.102 &       1.014 &  0.929 &  1.108 &  0.213 &  0.258 &  0.000 &   0.750 &   1.012 &  1.045 &  0.085 \\
    \hline
    \end{tabular}
    }
    \label{tab:ventilator-coeffs}
\end{table}

\subsection*{Results from \emph{advanced} models}

In addition to two models presented in the main body of the paper, we train
\emph{advanced} models for predicting the events of interest (mortality and
use of ventilation). These \emph{advanced} models are provided with more
information about the evolution of the disease. For mortality, we include
information on whether a patient is in an ICU and on a ventilator. When this
data is provided, the accuracy and AUC of the model increase by 9.7\%  and
9.6\%, respectively, compared to the one presented in
Table 2 and Fig. 3.
Conversely, for the ventilation model, we include the variable ICU which
improves the accuracy and AUC of the model by 10.3\% and 12.6\% respectively.
\blue{The performance metrics of the \emph{advanced} mortality and ventilator
models are in Tables~\ref{tab:mortality-adv-results}
and~\ref{tab:ventilator-adv-results}, respectively, and in
Figures~\ref{fig:mortality-adv-CI} and \ref{fig:ventilator-adv-CI} we present
the ORs and CIs for the two \emph{advanced} models. }

\begin{table}[!ht]
\begin{minipage}{0.48\columnwidth}
    \centering
    \centering
    \caption{Mortality results}
    \resizebox{1\columnwidth}{!}{%
    \begin{tabular}{lrrrrr}
    \hline
    {} &  SVM-l1 &  LR-l1 &  LR-l2 &     RF &  XGBoost \\
    \hline
    Accuracy  &   0.768 &  0.768 &  0.768 &  0.767 &    0.774 \\
    F1w       &   0.767 &  0.768 &  0.767 &  0.767 &    0.773 \\
    AUC       &   0.853 &  0.853 &  0.853 &  0.850 &    0.856 \\
    %Precision &   0.657 &  0.658 &  0.658 &  0.655 &    0.665 \\
    %Recall    &   0.719 &  0.714 &  0.715 &  0.729 &    0.721 \\
    \hline
    \end{tabular}
    }
    \label{tab:mortality-adv-results}
\end{minipage}
\begin{minipage}{0.48\columnwidth}
    \centering
    \caption{Ventilator results}
    \resizebox{1\columnwidth}{!}{%
    \begin{tabular}{lrrrrr}
    \hline
    {} &  SVM-l1 &  LR-l1 &  LR-l2 &     RF &  XGBoost \\
    \hline
    Accuracy  &   0.832 &  0.833 &  0.832 &  0.834 &    0.832 \\
    F1w       &   0.835 &  0.834 &  0.834 &  0.833 &    0.831 \\
    AUC       &   0.865 &  0.865 &  0.865 &  0.867 &    0.864 \\
    %Precision &   0.466 &  0.465 &  0.463 &  0.456 &    0.451 \\
    %Recall    &   0.650 &  0.641 &  0.638 &  0.600 &    0.593 \\
    \hline
    \end{tabular}
    }
    \label{tab:ventilator-adv-results}
\end{minipage}
\end{table}


\begin{figure}[!ht]
    \hspace{-5.7cm}
    \begin{subfigure}[!ht]{0.7\columnwidth}
        \centering
        \includegraphics[width=1\columnwidth]{figs/Death_1_vars.pdf}
        \caption{$\ell_2-$LR, Mortality.}
        \label{fig:mortality-adv-CI}
    \end{subfigure}
    \begin{subfigure}[!ht]{0.7\columnwidth}
        \centering
        \includegraphics[width=1\columnwidth]{figs/Ventilator_w_ICU_vars.pdf}
        \caption{$\ell_2-$LR, Ventilator.}
        \label{fig:ventilator-adv-CI}
    \end{subfigure}
    \caption{Odds ratio and confidence intervals.}
\end{figure}


\subsection*{Classification}

To build the predictive models, we assume we are given a vector (denoted by
bold letters) of features $\bx_i \in \mathrm{R}^D$, and the outcome $y_i=
\{-1,1\}$ of each patient $i=1,\ldots,n$.  We use $D$ to denote the number of
features observed for each patient.

\subsubsection*{Sparse linear support vector machines}

A support vector machine (SVM) is a binary classifier that consists of a
hyperplane on the feature space that separates the data into two classes
(half-spaces)~\cite{cortes}. Its main idea is to select a hyperplane such that
the distance between the closest point in each class to the hyperplane is
maximized. In cases when the data is not linearly separable, meaning that
there is no hyperplane able to perfectly separate all points, the so-called
soft-margin SVM is employed which tolerates and penalize this
misclassification, its  formulation is:

\begin{align*}
    & \min_{\beta_0, \bbeta, \bxi_i} \quad \frac{1}{2} \|\bbeta\|^2 + C\sum_{i=1}^n \xi_i+\rho ||\bbeta \|_1 \\
    & \quad \text{s.t.} \quad  \xi_i \geq 0, \quad \forall \in 1,\ldots,n, \\
    & \quad \quad \quad y_i ( \bx'_i \bbeta + \beta_0) \geq 1-\xi_i, \quad  \forall i \in 1,\ldots,n, 
\end{align*}

where the hyperplane is characterized by the normal vector and intercept
$(\bbeta,\beta_0 )$, and $C$ is the misclassification penalty. This
formulation differs from a standard SVM by the use of an $\ell_1$-norm
regularizer, inspired by robustness arguments~\cite{chen2018robust}, which
induces sparsity to model.  The scalar $\rho$ represents the strength of the
regularizer. This problem can be reformulated as a convex quadratic
programming problem which can be solved using standard solvers. 

\subsubsection*{Sparse logistic regression}

Comparable to sparse SVM, logistic regression (LR) [25] is also an
interpretable binary linear classifier. This model estimates the posterior
probability of an outcome $y_i$ (now represented as $\{0,1\})$ as a function
of a linear combination of the features $\bx_i$. To achieve that, it uses
parameters $\btheta$ that weight the input features and an offset $\theta_0$.
To select $(\btheta, \theta_0)$, the method maximizes the log-likelihood of
the training data by applying gradient-based algorithms. In particular, LR has
been highly relevant in the medical literature because it predicts the
probability that a sample belongs to the positive (or negative) class, as well
as, it yields easy to interpret results. In this work, we employ a sparse
($\ell_1$-regularized) LR which includes an additional term in the objective
function proportional to $\| \btheta \|_1$. Similar as in sparse SVM, we
include this term to provide robustness to the model. The training
optimization problem is:

\begin{align*}
    \min_{\btheta, \theta_0} \quad \sum_{i=1}^n (-\log p(y_i | \bx_i; \btheta, \beta_0))+\lambda \|\bbeta\|_1,
\end{align*}

where $p(y_i=1 | \bx_i ; \btheta, \theta_0)=1/(1+e^{(-\theta_0-\btheta'
\bx_i)})=1-p(y=-1 | \bx_i ; \btheta , \theta_0)$ , and $\lambda$ is
controlling the sparsity term. Similarly, an $\ell_2$-regularized LR uses the
same formulation as above but replacing $\|\bbeta\|_1$ with $\|\bbeta\|_2$.
Note that for $\lambda=0$, we have the standard logistic regression model.

\subsubsection*{Random forests}

A Random Forest (RF)~\cite{breiman2001random} often produce among the most
accurate models for binary classification. These models are part of a larger
set of predictors called ensemble methods whose main idea is to reduce the
variance of a prediction. To achieve this variance reduction, this technique
trains many noisy, but approximately unbiased, classifiers and predicts a new
sample based on the majority vote of these weak classifiers.  RF are ensemble
of decision trees (DT), which are grown using data obtained through random
sampling with replacement from the training set. A DT is \emph{fully grown}
until a minimum size (or depth) is reached. Theory has showm that even if the
outcome of a single DT is noisy due to the sampling process, the average of
many DTs is not, as long as these trees are not highly correlated. A critical
disadvantage of ensemble methods is its lack for interpretability. This due to
the fact that every prediction is obtained by majority voting of many
(hundreds or thousands) weak and small DTs. 

\subsubsection* {XGBoost}

Recently, ensemble methods have been shown to be the best in class for binary
classification tasks using structured data. XGBoost (which stands for Extreme
Gradient Boosting)~\cite{chen_xgboost_2016} is a decision-tree-based ensemble
model that uses a gradient boosting framework. In fact, this model, has been
credited with winning numerous Kaggle competitions and has being used widely
in cutting-edge industry applications. However, as any ensemble method, it
lacks interpretability. 


\bibliographystyle{plos2015}
\begin{thebibliography}{1}
\bibitem{cortes}
Cortes C, Vapnik V.
\newblock Support-vector networks.
\newblock Machine Learning. 1995;20:273--297.

\bibitem{chen2018robust}
Chen R, Paschalidis IC.
\newblock A Robust Learning Approach for Regression Models Based on
Distributionally Robust Optimization.
\newblock Journal of Machine Learning Research. 2018;19(13).

\bibitem{breiman2001random}
Breiman L.
\newblock Random forests.
\newblock Machine learning. 2001;45(1):5--32.

\bibitem{chen_xgboost_2016}
Chen T, Guestrin C.
\newblock {XGBoost}: {A} {Scalable} {Tree} {Boosting} {System}.
\newblock In: Proceedings of the 22nd {ACM} {SIGKDD} {International}
{Conference} on {Knowledge} {Discovery} and {Data} {Mining}. {KDD} '16. San
Francisco, California, USA: Association for Computing Machinery; 2016. p.
785--794.
\newblock Available from: \url{https://doi.org/10.1145/2939672.2939785}.
\end{thebibliography}

\end{document}
